# Supplementary material for: The relationship between the evolution of microRNA targets and the length of their UTRs
Source: BMC Genomics. 2009 Sep 14;10:431. doi: 10.1186/1471-2164-10-431 (PMC2758905; doi:10.1186/1471-2164-10-431)
Supplement: Additional file 2 — Table S1: correlation between the number of regulatory miRNAs predicted by miRanda method and protein evolutionary rate using various species as references. Correlation shown in the table is Spearman correlation coefficient. [file 1471-2164-10-431-S2.xls]

## Sheet: Sheet1
Human vs.	Number of genes	Correlation	P-value	Mouse vs.	Number of genes	Correlation	P-value
chipanzee	8730	-0.0788045	1.66242e-13	human	5595	-0.106078	1.78674e-15
mouse	10357	-0.172494	5.45509e-70	chipanzee	4645	-0.109671	6.6237e-14
rat	9576	-0.165931	4.43423e-60	rat	5278	-0.10656	8.37097e-15
cow	9154	-0.178817	1.21165e-66	cow	4828	-0.0911364	2.23778e-10
chicken	6432	-0.164969	1.78929e-40	chicken	3108	-0.106272	2.86725e-09
