# Supplementary material for: The relationship between the evolution of microRNA targets and the length of their UTRs
Source: BMC Genomics. 2009 Sep 14;10:431. doi: 10.1186/1471-2164-10-431 (PMC2758905; doi:10.1186/1471-2164-10-431)
Supplement: Additional file 7 — Table S2: Correlation between 3'UTR length of mRNAs and protein evolutionary rate using various species as references. Correlation shown in the table is Spearman correlation coefficient. [file 1471-2164-10-431-S7.xls]

## Sheet: Sheet1
Human vs.	Number of genes	Correlation	P-value	Mouse vs.	Number of genes	Correlation	P-value
chimpanzee	8736	-0.0788854	1.54065e-13	human	5761	-0.109703	6.82764e-17
mouse	10367	-0.174816	6.21962e-72	chimpanzee	4792	-0.111744	8.64839e-15
rat	9586	-0.168143	9.95401e-62	rat	5438	-0.11108	2.12369e-16
cow	9165	-0.179006	7.34309e-67	cow	4975	-0.0925894	6.02608e-11
chicken	6436	-0.168492	3.39858e-42	chicken	3208	-0.103836	3.75e-09
